# Supplementary material for: Mechanisms and Therapeutic Potential of Nutritional Immunity
Source: Pathogens. 2026 Feb 5;15(2):176. doi: 10.3390/pathogens15020176 (PMC12943674; doi:10.3390/pathogens15020176)
Supplement: Supplementary file 1 [file pathogens-15-00176-s001.zip]

Archive with 1 entries (1 files):
- pathogens-4038272-SM.pdf
